# Supplementary material for: Trends in Fracture-Related Hospitalizations and Mortality in Brazil, 2015–2024
Source: Epidemiologia (Basel). 2026 May 4;7(3):63. doi: 10.3390/epidemiologia7030063 (PMC13214760; doi:10.3390/epidemiologia7030063)
Supplement: Supplementary file 1 [file epidemiologia-07-00063-s001.zip]

Archive with 3 entries (2 files):
- epidemiologia-4151526-supplementary - final/
- epidemiologia-4151526-supplementary - final/Supplementary Data S1.xlsx
- epidemiologia-4151526-supplementary - final/Supplementary Data S2.xlsx
