# Supplementary material for: Trends in Fracture-Related Hospitalizations and Mortality in Brazil, 2015–2024
Source: Epidemiologia (Basel). 2026 May 4;7(3):63. doi: 10.3390/epidemiologia7030063 (PMC13214760; doi:10.3390/epidemiologia7030063)
Supplement: Supplementary file 1 [file epidemiologia-07-00063-s001.zip › epidemiologia-4151526-supplementary - final/Supplementary Data S1.xlsx]

## Sheet: Sheet1
Fracture type	Sex	Age	Hospitalizations
Fracture of the skull and facial bones	Male	Under 1 year	783
Fracture of the skull and facial bones	Male	1 - 4 years	1.787
Fracture of the skull and facial bones	Male	5 - 9 years	3.256
Fracture of the skull and facial bones	Male	10 - 14 years	5.44
Fracture of the skull and facial bones	Male	15 - 19 years	26.658
Fracture of the skull and facial bones	Male	20 - 29 years	80.846
Fracture of the skull and facial bones	Male	30 - 39 years	59.516
Fracture of the skull and facial bones	Male	40 - 49 years	40.484
Fracture of the skull and facial bones	Male	50 - 59 years	24.006
Fracture of the skull and facial bones	Male	60 - 69 years	10.867
Fracture of the skull and facial bones	Male	70 - 79 years	3.694
Fracture of the skull and facial bones	Male	80 years and over	1.087
Fracture of neck, thorax, or pelvis	Male	Under 1 year	252
Fracture of neck, thorax, or pelvis	Male	1 - 4 years	281
Fracture of neck, thorax, or pelvis	Male	5 - 9 years	535
Fracture of neck, thorax, or pelvis	Male	10 - 14 years	1.284
Fracture of neck, thorax, or pelvis	Male	15 - 19 years	8.065
Fracture of neck, thorax, or pelvis	Male	20 - 29 years	30.226
Fracture of neck, thorax, or pelvis	Male	30 - 39 years	29.697
Fracture of neck, thorax, or pelvis	Male	40 - 49 years	29.904
Fracture of neck, thorax, or pelvis	Male	50 - 59 years	27.601
Fracture of neck, thorax, or pelvis	Male	60 - 69 years	18.451
Fracture of neck, thorax, or pelvis	Male	70 - 79 years	8.306
Fracture of neck, thorax, or pelvis	Male	80 years and over	3.398
Femur fracture	Male	Under 1 year	1.453
Femur fracture	Male	1 - 4 years	12.774
Femur fracture	Male	5 - 9 years	10.445
Femur fracture	Male	10 - 14 years	16.085
Femur fracture	Male	15 - 19 years	41.934
Femur fracture	Male	20 - 29 years	105.808
Femur fracture	Male	30 - 39 years	71.589
Femur fracture	Male	40 - 49 years	60.612
Femur fracture	Male	50 - 59 years	61.519
Femur fracture	Male	60 - 69 years	64.64
Femur fracture	Male	70 - 79 years	69.575
Femur fracture	Male	80 years and over	83.201
Fractures of other limb bones	Male	Under 1 year	3.055
Fractures of other limb bones	Male	1 - 4 years	53.569
Fractures of other limb bones	Male	5 - 9 years	179.338
Fractures of other limb bones	Male	10 - 14 years	233.998
Fractures of other limb bones	Male	15 - 19 years	284.338
Fractures of other limb bones	Male	20 - 29 years	754.956
Fractures of other limb bones	Male	30 - 39 years	653.491
Fractures of other limb bones	Male	40 - 49 years	540.375
Fractures of other limb bones	Male	50 - 59 years	375.912
Fractures of other limb bones	Male	60 - 69 years	193.859
Fractures of other limb bones	Male	70 - 79 years	66.345
Fractures of other limb bones	Male	80 years and over	18.595
Multiple region/body fractures	Male	Under 1 year	821
Multiple region/body fractures	Male	1 - 4 years	3.659
Multiple region/body fractures	Male	5 - 9 years	8.528
Multiple region/body fractures	Male	10 - 14 years	11.949
Multiple region/body fractures	Male	15 - 19 years	21.367
Multiple region/body fractures	Male	20 - 29 years	59.348
Multiple region/body fractures	Male	30 - 39 years	54.705
Multiple region/body fractures	Male	40 - 49 years	48.693
Multiple region/body fractures	Male	50 - 59 years	37.329
Multiple region/body fractures	Male	60 - 69 years	24.1
Multiple region/body fractures	Male	70 - 79 years	14.596
Multiple region/body fractures	Male	80 years and over	13.018
Fracture of the skull and facial bones	Female	Under 1 year	580
Fracture of the skull and facial bones	Female	1 - 4 years	1.057
Fracture of the skull and facial bones	Female	5 - 9 years	1.659
Fracture of the skull and facial bones	Female	10 - 14 years	2.116
Fracture of the skull and facial bones	Female	15 - 19 years	5.924
Fracture of the skull and facial bones	Female	20 - 29 years	15.492
Fracture of the skull and facial bones	Female	30 - 39 years	11.906
Fracture of the skull and facial bones	Female	40 - 49 years	8.439
Fracture of the skull and facial bones	Female	50 - 59 years	5.231
Fracture of the skull and facial bones	Female	60 - 69 years	3.174
Fracture of the skull and facial bones	Female	70 - 79 years	1.996
Fracture of the skull and facial bones	Female	80 years and over	1.163
Fracture of neck, thorax, or pelvis	Female	Under 1 year	156
Fracture of neck, thorax, or pelvis	Female	1 - 4 years	209
Fracture of neck, thorax, or pelvis	Female	5 - 9 years	358
Fracture of neck, thorax, or pelvis	Female	10 - 14 years	884
Fracture of neck, thorax, or pelvis	Female	15 - 19 years	3.476
Fracture of neck, thorax, or pelvis	Female	20 - 29 years	8.671
Fracture of neck, thorax, or pelvis	Female	30 - 39 years	7.906
Fracture of neck, thorax, or pelvis	Female	40 - 49 years	8.147
Fracture of neck, thorax, or pelvis	Female	50 - 59 years	8.883
Fracture of neck, thorax, or pelvis	Female	60 - 69 years	9.212
Fracture of neck, thorax, or pelvis	Female	70 - 79 years	8.455
Fracture of neck, thorax, or pelvis	Female	80 years and over	6.955
Femur fracture	Female	Under 1 year	1.142
Femur fracture	Female	1 - 4 years	5.457
Femur fracture	Female	5 - 9 years	5.703
Femur fracture	Female	10 - 14 years	6.216
Femur fracture	Female	15 - 19 years	10.748
Femur fracture	Female	20 - 29 years	23.282
Femur fracture	Female	30 - 39 years	16.326
Femur fracture	Female	40 - 49 years	16.733
Femur fracture	Female	50 - 59 years	32.201
Femur fracture	Female	60 - 69 years	74.362
Femur fracture	Female	70 - 79 years	149.916
Femur fracture	Female	80 years and over	242.702
Fractures of other limb bones	Female	Under 1 year	1.585
Fractures of other limb bones	Female	1 - 4 years	40.367
Fractures of other limb bones	Female	5 - 9 years	86.663
Fractures of other limb bones	Female	10 - 14 years	50.254
Fractures of other limb bones	Female	15 - 19 years	55.657
Fractures of other limb bones	Female	20 - 29 years	187.072
Fractures of other limb bones	Female	30 - 39 years	203.433
Fractures of other limb bones	Female	40 - 49 years	212.023
Fractures of other limb bones	Female	50 - 59 years	262763
Fractures of other limb bones	Female	60 - 69 years	236.501
Fractures of other limb bones	Female	70 - 79 years	142.374
Fractures of other limb bones	Female	80 years and over	59.93
Multiple region/body fractures	Female	Under 1 year	514
Multiple region/body fractures	Female	1 - 4 years	2.529
Multiple region/body fractures	Female	5 - 9 years	4.328
Multiple region/body fractures	Female	10 - 14 years	3.562
Multiple region/body fractures	Female	15 - 19 years	5.014
Multiple region/body fractures	Female	20 - 29 years	14.996
Multiple region/body fractures	Female	30 - 39 years	15.518
Multiple region/body fractures	Female	40 - 49 years	15.974
Multiple region/body fractures	Female	50 - 59 years	19.834
Multiple region/body fractures	Female	60 - 69 years	22.648
Multiple region/body fractures	Female	70 - 79 years	26.617
Multiple region/body fractures	Female	80 years and over	33.768
