# Supplementary material for: Trends in Fracture-Related Hospitalizations and Mortality in Brazil, 2015–2024
Source: Epidemiologia (Basel). 2026 May 4;7(3):63. doi: 10.3390/epidemiologia7030063 (PMC13214760; doi:10.3390/epidemiologia7030063)
Supplement: Supplementary file 1 [file epidemiologia-07-00063-s001.zip › epidemiologia-4151526-supplementary - final/Supplementary Data S2.xlsx]

## Sheet: Sheet1
	State	Total Hospitalization	Population	Per 100.000
	Acre	22.722	8,84,372	256.928
	Alagoas	103.805	3,220,848	322.291
	Amazonas	60.75	4 321 616	140.572
	Amapá	12.135	806.517	150.462
	Bahia	431.509	14,870,907	29.017
	Ceará	263.745	9,268,836	28.455
	Distrito Federal	77.679	2,996,899	259.198
	Espírito Santo	162.679	4,126,854	394.196
	Goiás	284.109	7,423,629	382.709
	Maranhão	199.418	7,018,211	284.144
	Minas Gerais	758.407	21,393,441	354.504
	Mato Grosso do Sul	120.995	292.463	41.371
	Mato Grosso	163.568	3,893,659	420.088
	Pará	308.512	8 711 196	354.156
	Paraíba	99.25	4,164,468	238.326
	Pernambuco	324.963	9,562,007	339.848
	Piauí	149.007	3,384,547	440.257
	Paraná	461.473	11,890,517	388.102
	Rio de Janeiro	428.302	17,223,547	248.672
	Rio Grande do Norte	117.63	3,455,236	34.044
	Rondônia	83.147	1,751,950	474.597
	Roraima	16.055	738.772	21.732
	Rio Grande do Sul	337.662	11,233,263	300.591
	Santa Catarina	287.235	8,187,029	350.842
	Sergipe	54.715	2,299,425	237.951
	São Paulo	1,315,768	46,081,801	285.529
	Tocantins	61.392	1,586,859	386.877
